# Supplementary material for: Improved prostate diffusion imaging using deep learning denoising and phase correction with ultra-high-density coil array
Source: Radiol Adv. 2026 Mar 28;3(2):umag019. doi: 10.1093/radadv/umag019 (PMC13131225; doi:10.1093/radadv/umag019)
Supplement: umag019_Supplementary_Data [file umag019_supplementary_data.zip]

Archive with 14 entries (14 files):
- Supplementary Material.pdf
- 568558756_136208334_1772118133691.pdf
- 568558759_136208484_1771946749659.pdf
- 568558763_136208477_1771947199256.pdf
- 570593665_118965420_1773331849240.pdf
- 570593670_136208450_1773929976042.pdf
- 570593674_88510917_1773930806706.pdf
- 568558748_135536962_1771944374667.pdf
- 570593642_121582088_1773861617400.pdf
- 570593643_121582058_1773334955779.pdf
- 570593647_4787438_1773331682848.pdf
- 570593648_136208280_1773325200328.pdf
- 570593650_136208308_1773805402970.pdf
- 570593651_136208325_1773859332208.pdf
